# Supplementary material for: Flat-Band Potential Determination and Catalytical Properties of Sn3O4/SnO2 Heterostructures in the Photo-Electrooxidation of Small Organic Molecules under Ultraviolet (370 nm) and Blue (450 nm) Light
Source: Materials (Basel). 2023 Nov 23;16(23):7300. doi: 10.3390/ma16237300 (PMC10707576; doi:10.3390/ma16237300)
Supplement: Supplementary file 1 [file materials-16-07300-s001.zip]

Archive with 1 entries (1 files):
- materials-2700906-supplementary.pdf
